# Supplementary material for: Identification of the important environmental factors influencing natural vegetation succession following cropland abandonment on the Loess Plateau, China
Source: PeerJ. 2020 Nov 13;8:e10349. doi: 10.7717/peerj.10349 (PMC7668204; doi:10.7717/peerj.10349)
Supplement: Supplemental Information 1 [file peerj-08-10349-s001.txt]

	s1	s2	s3	s4	s5	s6	s7	s8	s9	s10	s11	s12	s13	s14	s15	s16	s17	s18	s19	s20	s21	s22	s23	s24	s25	s26	s27	s28	s29	s30	s31	s32	s33	s34	s35	s36	s37	s38	s39	s40	s41	s42
OM	34.17	9.94	4.40	8.42	27.48	6.56	8.07	16.47	6.73	13.69	13.80	7.43	9.34	10.98	9.46	28.00	9.74	13.04	9.97	8.69	26.49	10.87	7.20	9.97	7.65	9.42	17.65	11.44	5.02	5.05	14.32	13.40	5.87	6.03	5.41	6.67	7.61	5.41	5.86	7.72	14.36	6.24
C/N	19.00	13.74	6.07	13.33	17.72	12.64	14.44	15.94	14.50	15.61	14.38	12.54	13.67	14.15	12.72	17.08	13.41	14.87	13.55	14.33	17.95	13.72	11.90	12.68	12.96	12.84	16.48	14.80	13.91	11.80	16.95	15.12	10.81	12.10	12.40	13.55	13.44	12.42	12.10	21.34	15.75	13.72
AN	135.10	36.23	41.31	36.17	114.10	28.03	26.39	67.54	24.92	59.35	58.03	31.31	39.67	45.25	37.71	113.10	37.05	51.48	37.38	32.95	96.89	50.00	30.82	43.61	32.46	44.26	72.46	43.28	21.80	21.31	61.48	73.77	23.77	26.89	17.38	25.90	33.61	21.15	24.26	16.72	61.48	24.26
AP	5.72	2.22	2.41	3.06	3.55	2.31	3.57	3.01	2.52	2.90	2.71	3.01	2.31	2.85	3.20	5.09	2.17	2.34	2.27	3.18	3.27	2.03	2.54	2.08	2.34	1.92	2.68	1.83	1.70	1.92	2.63	2.70	1.79	1.68	1.99	2.59	3.08	2.72	4.21	1.77	2.83	2.17
AK	154.60	107.80	101.40	80.32	142.80	68.01	87.30	115.90	65.22	108.20	110.40	84.20	91.62	99.48	103.30	174.60	115.10	114.30	90.34	79.14	113.20	102.40	89.94	93.90	99.98	100.80	131.20	62.98	94.36	70.08	123.10	185.80	63.72	81.06	84.42	88.83	115.90	82.64	95.63	82.24	98.60	100.80
>0.25WSA	80.10	76.40	45.60	42.50	49.20	76.60	35.60	62.90	72.90	50.50	61.90	42.10	59.90	68.40	50.50	68.90	56.90	74.60	73.10	66.20	65.20	45.00	47.50	60.40	56.40	47.80	57.30	52.30	46.60	45.80	57.00	61.40	31.00	42.50	46.30	38.50	41.60	39.40	40.30	29.80	69.50	58.00
MWD	3.39	2.00	1.97	1.76	1.57	3.46	1.01	2.81	3.08	2.21	2.55	1.77	2.43	2.73	1.59	2.65	2.09	3.29	3.20	2.84	2.62	1.87	2.05	2.66	2.49	1.96	2.17	2.27	1.60	1.78	2.29	2.75	1.23	1.91	2.11	1.44	1.90	1.38	1.62	1.25	3.00	2.40
WC0-200	7.73	8.58	15.10	16.49	7.50	13.43	13.88	6.05	11.52	8.99	8.44	14.23	13.41	6.59	12.75	8.21	14.04	14.16	8.77	8.53	5.95	8.54	15.21	12.47	13.33	5.61	10.01	9.89	10.61	13.35	6.89	5.84	10.54	12.45	12.07	13.38	14.97	10.53	13.14	11.50	3.76	6.44
WC200-500	6.91	7.75	13.46	14.13	6.96	12.75	13.73	5.36	11.38	9.52	8.14	12.67	12.29	6.82	12.54	6.86	12.71	12.11	8.26	7.45	6.78	7.33	14.60	11.04	12.17	6.25	8.47	10.19	9.92	12.89	5.72	5.82	11.03	11.82	10.88	12.74	12.63	11.96	11.72	10.71	3.95	6.16
Y	60	15	20	5	50	10	1	55	5	25	35	11	25	21	15	40	16	35	60	30	45	20	11	20	24	30	50	50	15	10	30	20	15	25	16	6	5	10	5	20	50	30
<0.001Clay	0.11	2.60	3.02	2.64	2.27	2.27	3.05	3.08	3.26	3.04	2.58	2.57	2.87	3.23	3.04	2.32	2.61	2.74	3.12	2.84	2.58	2.47	2.64	2.67	2.15	2.18	2.22	2.35	2.29	2.34	2.59	2.08	2.23	2.16	2.43	2.61	2.09	2.87	2.76	3.10	2.62	2.77
SM	74.64	31.33	48.56	35.62	64.46	36.17	28.61	66.41	27.90	43.51	51.58	37.90	50.70	34.41	40.29	15.07	42.75	61.27	77.03	15.98	12.73	35.87	40.81	43.51	49.49	41.86	68.48	70.08	35.53	36.24	42.61	31.66	36.57	49.27	38.96	32.12	32.60	32.49	29.86	42.21	57.70	42.60
PH	1	0	0	0	1	0	0	1	0	0	0	0	0	0	0	1	0	0	0	0	1	0	0	0	0	0	1	0	0	0	0	0	0	0	0	0	0	0	0	0	1	0
CH	0	2	2	0	0	0	0	0	0	2	2	0	2	0	2	0	2	2	2	2	0	2	0	0	0	2	0	2	2	0	2	2	2	0	0	0	2	0	0	0	0	2
H	0	0	0	3	0	0	3	0	3	0	0	0	0	0	0	0	0	0	0	0	0	0	3	0	3	0	0	0	0	0	0	0	0	0	0	0	0	0	2	0	0	0
TH	0	0	0	0	0	4	0	0	0	0	0	4	0	0	0	0	0	0	0	0	0	0	0	0	0	0	0	0	0	4	0	0	0	4	4	4	0	4	0	4	0	0
G	0	0	0	0	0	0	0	0	0	0	0	0	0	5	0	0	0	0	0	0	0	0	0	5	0	0	0	0	0	0	0	0	0	0	0	0	0	0	0	0	0	0
